# Supplementary material for: Dynamic Changes in Prokaryotic and Eukaryotic Communities and Networks in Minimally Managed Cabbage-Cultivated Field Soils
Source: Genes (Basel). 2025 Apr 24;16(5):482. doi: 10.3390/genes16050482 (PMC12111001; doi:10.3390/genes16050482)
Supplement: Supplementary file 1 [file genes-16-00482-s001.zip]

Archive with 7 entries (6 files):
- Suppl Materials/
- Suppl Materials/Suppl Table_Genes_rev.pdf
- __MACOSX/Suppl Materials/._Suppl Table_Genes_rev.pdf
- Suppl Materials/Suppl Dataset_S1.xlsx
- __MACOSX/Suppl Materials/._Suppl Dataset_S1.xlsx
- Suppl Materials/Sup Figs_Genes.pdf
- __MACOSX/Suppl Materials/._Sup Figs_Genes.pdf
